# Supplementary material for: Population-Based Evidence of Climate Change Adaptation in an Endangered Plant Endemic to a Biodiversity Hotspot
Source: Plants (Basel). 2023 May 18;12(10):2017. doi: 10.3390/plants12102017 (PMC10222059; doi:10.3390/plants12102017)
Supplement: Supplementary file 1 [file plants-12-02017-s001.zip]

Archive with 2 entries (2 files):
- Alarcon_et_al_Plants202304_Supplementary_Materials_Figures.pdf
- Alarcon_et_al_Plants202304_Supplementary_Materials_Tables.xlsx
